# Supplementary material for: Why Human Papillomavirus Acute Infections Matter
Source: Viruses. 2017 Oct 10;9(10):293. doi: 10.3390/v9100293 (PMC5691644; doi:10.3390/v9100293)
Supplement: Supplementary file 1 [file viruses-09-00293-s001.zip]

Archive with 1 entries (1 files):
- viruses-212705-supplementary.xlsx
