# Supplementary material for: Why Human Papillomavirus Acute Infections Matter
Source: Viruses. 2017 Oct 10;9(10):293. doi: 10.3390/v9100293 (PMC5691644; doi:10.3390/v9100293)
Supplement: Supplementary file 1 [file viruses-09-00293-s001.zip › viruses-212705-supplementary.xlsx]

## Sheet: Feuille1
	HPVs (main type)	Prevalence	Knowledge	Co-infections	Increases with	risks	Ref
Oral_male	α: 16, 66, 62, 55	0.1	low		age, tobacco, alcohol, partners	oropharyngeal cancers (35% of them, mostly HPV16)	IARC, Gillison et al 2012
Oral_female	α: 16, 66, 62, 55	0.038	low		age, tobacco, alcohol, partners	oropharyngeal cancers (35% of them, mostly HPV16)	IARC, Gillison et al 2012
Skin	β and γ	high	low			Skin warts, no clear support yet for cancers	IARC, Bzhalava et al. 2013
Anal	Α: 16, 51, 59, 6, ...	0.12	low			anal cancers (mostly HPV16)	Nyitray et al 2010
Genital_male	Α: 84, 62, 6, 16, ...	0.65	low			warts, cancers (penis)	Giuliano et al 2008
Genital_female	Α: 16, 18, 52, 31 …	0.117	intermediate			warts, cancers (cervix, vagina, vulva)	IARC, Bruni et al. 2010
